# Supplementary material for: The gap-free genome of mulberry elucidates the architecture and evolution of polycentric chromosomes
Source: Hortic Res. 2023 May 31;10(7):uhad111. doi: 10.1093/hr/uhad111 (PMC10541557; doi:10.1093/hr/uhad111)
Supplement: Web_Material_uhad111 [file web_material_uhad111.zip]

Archive with 13 entries (13 files):
- Figure_S1.pdf
- Figure_S2.pdf
- Figure_S3.pdf
- Figure_S4.pdf
- Figure_S5.pdf
- Figure_S6.pdf
- Figure_S7.pdf
- Figure_S8.pdf
- Figure_S9.pdf
- Figure_S10.pdf
- Figure_S11.pdf
- Figure_S12.pdf
- Supplementary_Tables.final.xlsx
