# Supplementary material for: The gap-free genome of mulberry elucidates the architecture and evolution of polycentric chromosomes
Source: Hortic Res. 2023 May 31;10(7):uhad111. doi: 10.1093/hr/uhad111 (PMC10541557; doi:10.1093/hr/uhad111)
Supplement: Web_Material_uhad111 [file web_material_uhad111.zip › Supplementary_Tables.final.xlsx]

## Sheet: TS1
Supplementary Table 1. Genome survey of M. notabilis
K-mer	K-mer Number	K-mer Depth	Genome Size (Mb)	Data Size (Gb)	Coverage (x)	Heterozygous Ratio (%)	Duplication Ratio (%)
19	27737685819	70.95	389.35	44.32	113.83	0.33	47.7

## Sheet: TS2
Supplementary Table 2. Summary of HiFi data used in this research
Data type	Total Bases (Gb)	Reads_num	Average_len (bp)	N50_len (bp)	Coverage (x)
HiFi reads	15.06	943702	15912	15750	38.69

## Sheet: TS3
Supplementary Table 3. Summary of ONT data used in this research
Data type	Total Raw Bases (Gb)	Reads_num	Average_len (bp)	N50_len (bp)	Coverage (x)
ONT ultra-long reads	43.1	425333	101332	100714	110.7

## Sheet: TS4
Supplementary Table 4. Statistics of assembly results for M. notabilis genome in various ways
Reads type		Hifiasm	NextDenovo	NECAT	Flye
PacBio HiFi	Assembly size (bp)	420399352
	Contig number	70
	N50 (bp)	21073658
	N90 (bp)	4609198
	Max length (bp)	63475347
	BUSCO (%)	96.1
ONT Ultra-long	Assembly size (bp)		381607911	458540389	339327827
	Contig number		87	361	420
	N50 (bp)		11272128	6529788	5300211
	N90 (bp)		2364166	535649	498895
	Max length (bp)		33862695	18635776	14002890
	BUSCO (%)		94.98	93.06	94.05

## Sheet: TS5
Supplementary Table 5. Summary of HiC data used in this research
Data type	Total Raw Bases (Gb)	Reads_num	Clean reads num	Clean bases	Coverage (x)
HiC	40.69	271246876	271246876	38.59	104.5

## Sheet: TS6
Supplementary Table 6. Statistics of assembly results for M. notabilis genome with gaps
Chromosome	Length (bp)	Number of contigs
chr1	105948004	7
chr2	86267047	8
chr3	75347895	2
chr4	60333560	6
chr5	50581911	5
chr6	31793424	4

## Sheet: TS7
Supplementary Table 7. Statistics of the M. notabilis genome assembly so far
Genomic feature	Mnot-SWU	vF2.2	vF2.1	vF1	v1
Total size of assembled genome (Mb)	410.45	301.54	329.13	335.39	330.79
Number of contigs	6	539	157	650	127741
N50 (Mb)	75.38	2.71	6.85	5.72	0.39
Gap	0	-	-	-	-
Number of genes	27413	25391	25333	26010	27085
BUSCO (%)	98.51	96.1	95.6	94.03	91.06
v1, vF1, vF2.1 and vF2.2 denotes mulberry genome reported previously.

## Sheet: TS8
Supplementary Table 8. General stats of the telomeres in Mnot-SWU genome
Chromosome	Left start (bp)	Left end (bp)	Left Length (bp)	Right start (bp)	Right end (bp)	Right Length (bp)
Chr1	1	11308	11308	\	\	\
Chr2	1	11394	11394	\	\	\
Chr3	1	13013	13013	75371707	75382823	11117
Chr4	1	536	536	60349256	60367182	17927
Chr5	1	9016	9016	50585203	50597800	12598
Chr6	1	11264	11264	31785209	31799048	13840

## Sheet: TS9
Supplementary Table 9. The mapping rate of reads for Mnot-SWU genome
Reads type	Mapping rate (%)	Coverage (%)
PacBio HiFi	99.99	99.99
ONT ultra-long	99.99	99.99
Illumina	99.81	98.15

## Sheet: TS10
Supplemental Table 10. BUSCOs analysis of genome completeness
Description	Number	Percent (%)
Complete BUSCOs (C)	1590	98.51
Complete and single-copy BUSCOs (S)	1574	97.52
Complete and duplicated BUSCOs (D)	16	1
Fragmented BUSCOs (F)	3	0.19
Missing BUSCOs (M)	21	1.3
Total BUSCO groups searched	1614	100

[truncated: 6 more sheets: TS11, S12, TS13, TS14, TS15, TS16]
